# Supplementary material for: Antifungal Susceptibility Profiles of 1698 Yeast Reference Strains Revealing Potential Emerging Human Pathogens
Source: PLoS One. 2012 Mar 1;7(3):e32278. doi: 10.1371/journal.pone.0032278 (PMC3291558; doi:10.1371/journal.pone.0032278)
Supplement: Table S1 — Percentage of isolates with high MIC within genera in the Ascomycota phylum. (XLS) [file pone.0032278.s001.xls]

## Sheet: Feuil1
Table S1: Percentage of isolates with high MIC within genera in the Ascomycota phylum
						Percentage of isolates with high MIC for
Subphylum	Order	Family	Genus	No. isolates	No. species	Azoles	AmphotericinB	Flucytosine	Caspofungin	Terbinafin
Saccharomycotina	Saccharomycetales		Ambrosiozyma	8	5	37.5	0	0	0	12.5
			Blastobotrys	6	6	100	50	0	33.3	16.7
			Candida	386	257	42	11.3	6.4	17.5	9.6
			Lindnera	33	21	12.1	0	0	3.1	3
			Myxozyma	6	6	50	16.7	83.3	33.3	33.3
			Wickerhamiella	10	5	11.1	10	0	60	0
			Yarrowia	8	1	100	75	87.5	62.5	25
			Zygoascus	8	4	50	12.5	0	87.5	0
		Debaryomycetaceae	Meyerozyma	12	2	16.7	8.3	0	25	8.3
			Priceomyces	5	3		40		0
		Lipomycetaceae	Lipomyces	16	15	71.4	6.3	78.6	18.8	0
		Metschnikowiaceae	Clavispora	5	2	0	20	0	0	0
			Metschnikowia	62	36	0	0	0	0	0
		Phaffomycetaceae	Starmera	5	5	40	0	20	20	0
		Saccharomycetaceae	Debaryomyces	41	11	27.5	78.1	5	0	5
			Dekkera	17	2	23.1	5.9	0	11.8	0
			Hyphopichia	7	2	0	0	0	0	0
			Kazachstania	31	27	54.8	12.9	0	6.5	38.7
			Kluyveromyces	34	6	3	5.9	3	0	3
			Kodamaea	10	4	20	0	0	0	0
			Kregervanrija	5	3	80	0	0	0	0
			Lachancea	15	6	33	0	0	13.3	6.7
			Ogataea	21	17	21.1	14.3	0	14.3	0
			Pichia	99	35	83.7	25.8	7.1	1	14.3
			Saccharomyces	77	7	69.7	5.2	1.3	3.9	57.9
			Saturnispora	9	7	33.3	22.2	11.1	0	0
			Schwanniomyces	18	7	50	16.7	0	5.6	11.1
			Tetrapisispora	7	7	42.9	14.3	0	14.3	28.6
			Torulaspora	20	5	42.1	0	0	0	0
			Yamadazyma	9	6	22.2	0	0	11.1	11.1
			Zygosaccharomyces	33	6	76.7	21.2	6.7	9.1	13.3
		Saccharomycodaceae	Hanseniaspora	35	11	12.5	17.1	8.3	2.9	4.2
		Saccharomycopsidaceae	Saccharomycopsis	7	7	16.7	14.3	16.7	28.6	16.7
			Arthroascus	6	4		0		0
		Trichomonascaceae	Sugiyamaella	5	2	100	0	0	0	0
		Wickerhamomyceteae	Barnettozyma	10	6	70	0	0	20	0
			Wickerhamomyces	37	17	13.9	2.7	8.3	10.8	0
Taphrinomycotina	Schizosaccharomycetales	Schizosaccharomycetaceae	Schizosaccharomyces	14	3	14.3	21.4	14.3	78.7	14.3
