# Supplementary material for: Antifungal Susceptibility Profiles of 1698 Yeast Reference Strains Revealing Potential Emerging Human Pathogens
Source: PLoS One. 2012 Mar 1;7(3):e32278. doi: 10.1371/journal.pone.0032278 (PMC3291558; doi:10.1371/journal.pone.0032278)
Supplement: Table S2 — Percentage of “resistant” isolates within genera in the Division Basidiomycota. (XLS) [file pone.0032278.s002.xls]

## Sheet: Feuil1
Table S2: Percentage of "resistant" isolates within genera in the Division Basidiomycota
								Percentage of isolates with high MIC for
Subphylum	Class	Subclass	Order	Family	Genus	No. isolates	No. species	Azoles	AmphotericinB	Flucytosin	Caspofungin	Terbinafin
Agaricomycotina	Tremellomycetes	Tremellomycetidae	Cystofilobasidiales	Cystofilobasidiaceae	Cystofilobasidium	6	4	66.7	0	0	100	16.7
					Mrakia	5	3		20		80
			Tremellales		Derxomyces	9	9	77.8	33.3	88.9	100	0
					Filobasidiella	10	1	60	0	30	90	0
				Tremellaceae	Bullera	18	17	80	27.8	66.7	83.3	6.7
				Mitosporic Tremellales	Cryptococcus	90	70	78.8	30.9	78.8	93.2	30
					Dioszegia	10	9	90	40	80	90	0
					Fellomyces	13	12	76.9	69.2	76.9	92.3	16.7
					Kockovaella	11	11	27.3	36.4	100	100	0
					Rhodotorula	79	46	86.3	41.8	8.2	94.9	34.3
					Sporobolomyces	40	39	81.3	70	25	92.5	11.6
				Trichosporonaceae	Trichosporon	60	41	29.3	52.5	60.3	96.6	8.6
Pucciniomycotina	Microbotryomycetes		Sporidiobolales		Leucosporidium	7	4	85.7	71.4	0	71.4	0
					Sporidiobolus	24	7	89.9	54.2	11.1	79.2	5.6
Ustilaginomycotina	Exobasidiomycetes		Sporidiales		Bensingtonia	12	13	80	33.3	40	88.3	10
					Rhodosporidium	20	9	89.5	75	5.3	90	47.4
					Sterigmatomyces	5	2	100	40	100	80	0
	Ustilaginomycetes		Ustilaginales		Pseudozyma	12	11	83.3	33.3	91.7	100	25
					Hannaella	8	6	87.5	87.5	87.5	87.5	0
