# Supplementary material for: Antifungal Susceptibility Profiles of 1698 Yeast Reference Strains Revealing Potential Emerging Human Pathogens
Source: PLoS One. 2012 Mar 1;7(3):e32278. doi: 10.1371/journal.pone.0032278 (PMC3291558; doi:10.1371/journal.pone.0032278)
Supplement: Table S3 — Comparison of the distribution of MICs between clinical isolates and reference strains from the 53 shared species for azoles. (XLS) [file pone.0032278.s003.xls]

## Sheet: TableS3
Table S3: Comparison of the distribution of MICs between clinical isolates and reference strains from the 53 shared species for azoles
		Fluconazole							Itraconazole*							Voriconazole							Posaconazole
		No. clinical isolates	MIC50/ MIC90	Range	No. CBS strains	MIC50/ MIC90	Range		No. clinical isolates	MIC50/ MIC90	Range	No CBS strains	MIC50/ MIC90	Range		No clinical isolates	MIC50/ MIC90	Range	No CBS strains	MIC50/ MIC90	Range		No clinical isolates	MIC50/ MIC90	Range	No CBS strains	MIC50/ MIC90	Range
Species	Name commonly used in clinical practice	n=4240			n=313				n=2633			n=313				n=4240			n=313				n=4237			n=313
Blastobotrys adeninivorans		1		128	1		64		0			1		0.25		1		4	1		0.5		1		1	1		0.5
Candida aaseri		2		0.5-4	2		0.5-1		2		0.25-0.5	2		0.03		2		0.014-0.12	2		0.014		2		0.25-0.5	2		0.03-0.06
Candida africana		3		0.12-1	1		0.12		3		0.014-0.014	1		0.014		3		0.014	1		0.014		3		0.014	1		0.014
Candida albicans		1738	0.25/0.5	0.12-128	26	0.25/1	0.12-1		1084	0.014/0.06	0.014-16	26	0.014/0.03	0.014-0.03		1738	0.014/0.014	0.014-16	26	0.014/0.014	0.014-0.06		1738	0.03/0.06	0.014-16	26	0.014/0.06	0.014-0.06
Candida blankii		1		128	1		8		0			1		0.5		1		16	1		0.25		1		1	1		0.5
Candida diddensiae		1		0.5	4		0.5-16		1		0.12	4		0.014-0.5		1		0.014	4		0.014-0.25		1		0.25	4		0.014-0.25
Candida dubliniensis		44	0.12/0.5	0.12-16	1		0.12		30	0.014/0.06	0.014-0.25	1		0.03		44	0.014/0.014	0.014-0.12	1		0.014		44	0.03/0.12	0.014-0.12	1		0.014
Candida glabrata		607	16/128	0.12-128	1		4		365	1/4	0.014-16	1		0.25		607	0.25/2	0.014-16	1		0.12		607	0.5/2	0.06-16	1		0.25
Candida haemulonii		30	32/128	4-128	1		128		20	16/16	0.12-16	1		16		30	16/16	0.12-16	1		16		30	2/16	0.12-16	1		2
Candida inconspicua		13	16/128	8-128	2		8-16		5		0.03-0.5	2		0.06-0.25		13	0.12/0.25	0.06-1	2		0.03-0.12		13	0.12/0.25	0.06-0.25	2		0.06-0.25
Candida intermedia		2		0.5	2		0.5		1		0.03	2		0.06-0.25		2		0.014	2		0.014		2		0.03	2		0.03-0.06
Candida metapsilosis		10	1/8	0.5-8	1		1		4		0.014-0.12	1		0.12		10	0.014/0.06	0.014-0.06	1		0.03		10	0.03/0.12	0.014-0.12	1		0.25
Candida nivariensis		3		1-8	1		8		1		0.25	1		0.25		3		0.06-0.12	1		0.12		3		0.06-0.25	1		0.25
Candida orthopsilosis		16	0.5/16	0.12-16	1		1		12	0.06/0.25	0.03-0.25	1		0.06		16	0.03/1	0.014-1	1		0.014		16	0.06/0.12	0.014-0.25	1		0.12
Candida palmioleophila		8		8-16	1		128		8		0.12-0.5	1		0.5		8		0.06-0.25	1		0.5		5		0.12-0.25	1		0.12
Candida parapsilosis		364	1/4	0.25-128	10	0.5/16	0.5-16		233	0.06/0.12	0.014-0.5	10	0.03/1	0.014-1		364	0.014/0.06	0.014-2	10	0.014/0.25	0.014-0.25		364	0.06/0.12	0.014-0.25	10	0.06/1	0.03-1
Candida pararugosa		3		8	1		8		0			1		0.06		3		0.12-0.25	1		0.12		3		0.12-0.25	1		0.06
Candida pseudohaemulonii		1		8	1		8		1		0.5	1		0.06		1		0.25	1		0.06		1		0.25	1		0.06
Candida rugosa		5		1-16	2		4		3		0.014-0.5	2		0.03-0.06		5		0.014-0.25	2		0.06-0.12		5		0.03-0.25	2		0.06
Candida stellimalicola		1		1	1		32		0			1		0.5		1		0.06	1		0.25		1		0.12	1		0.25
Candida tropicalis		313	0.5/4	0.12-128	12	4/128	0.25-128		191	0.06/0.25	0.014-16	12	0.25/16	0.014-16		313	0.03/0.5	0.014-16	12	16/16	0.014-16		313	0.06/0.25	0.014-16	12	0.25/4	0.014-16
Clavispora lusitaniae	Candida lusitaniae	45	0.5/1	0.12-64	4		0.25-1		19	0.06/0.12	0.014-0.5	4		0.014-0.06		45	0.014/0.03	0.014-0.5	4		0.014		45	0.03/0.12	0.014-0.25	4		0.03-0.06
Cryptococcus diffluens		1		128	2		128		0			2		0.5-16		1		16	2		0.25-16		1		16	2		0.25-16
Cryptococcus laurentii		1		2	1		1		1		0.06	1		0.12		1		0.06	1		0.03		1		0.03	1		0.12
Debaryomyces hansenii	Candida famata	4		0.12-8	22	4/16	0.5-16		3		0.06-0.25	22	0.12/0.25	0.014-0.5		4		0.014-0.03	22	0.03/0.12	0.014-0.25		4		0.06-0.25	22	0.12/0.25	0.014-0.5
Filobasidiella neoformans var. neoformans	Cryptococcus neoformans	632	4/8	0.12-128	4		0.12-16		401	0.06/0.25	0.014-0.5	4		0.014-0.25		632	0.06/0.12	0.014-1	4		0.014-0.12		632	0.12/0.25	0.014-4	4		0.014-0.25
Filobasidiella neoformans var. bacillispora	Cryptococcus gattii	16	8/16	1-16	6		0.5-16		11	0.12/0.25	0.014-0.25	6		0.03-0.5		16	0.12/0.5	0.06-0.5	6		0.03-0.25		16	0.25/0.5	0.06-0.5	6		0.014-0.25
Hyphopichia burtonii	Pichia burtonii	1		4	6		1-4		0			6		0.014-0.25		1		0.014	6		0.015-0.03		1		0.03	6		0.03-0.25
Kazachstania bovina		1		4	2		1-4		0			2		0.06-0.25		1		0.12	2		0.03-0.06		1		0.12	2		0.12
Kluyveromyces lactis		1		0.25	5		0.5-1		1		0.03	5		0.06-0.25		1		0.014	5		0.014-0.06		1		0.03	5		0.06-0.12
Kluyveromyces marxianus	Candida kefyr	65	0.5/2	0.12-4	20	0.25/1	0.12-1		41	0.03/0.12	0.014-0.5	20	0.014/0.06	0.014-0.06		65	0.014/0.014	0.014-0.03	20	0.014/0.014	0.014		65	0.06/0.25	0.014-0.5	20	0.06/0.12	0.014-0.12
Kodamaea ohmeri	Pichia ohmeri	9		4-64	3		1-4		7		0.03-0.5	3		0.014-0.25		9		0.014-0.25	3		0.014-0.03		9		0.03-0.25	3		0.03-0.06
Lachancea fermentati		1		4	5		2-16		0			5		0.06-0.12		1		0.06	5		0.014-0.12		1		0.25	5		0.12-0.25
Lindnera fabianii	Pichia fabianii	4		0.5-2	2		0.5		2		0.06	2		0.06		4		0.014-0.03	2		0.014		4		0.03-0.25	2		0.06-0.12
Lindnera jadinii	Candida utilis	13	2/4	1-16	5		1-8		10	0.25/1	0.06-1	5		0.06-0.5		13	0.06/0.12	0.03-1	5		0.014-0.12		13	0.25/0.5	0.06-2	5		0.06-0.25
Lodderomyces elongisporus		1		0.25	1		0.5		0			1		0.03		1		0.014	1		0.014		1		0.06	1		0.06
Meyerozyma caribbica	Candida fermentati	22	8/16	1-128	4		0.5-64		18	0.5/1	0.25-16	4		0.12-1		22	0.12/0.25	0.03-16	4		0.014-1		22	0.25/0.5	0.06-1	4		0.06-0.5
Meyerozyma guilliermondii	Candida guilliermondii	51	16/64	2-128	8		1-8		45	0.5/1	0.25-1	8		0.03-0.25		51	0.06/0.25	0.03-1	8		0.014-0.12		51	0.25/0.5	0.06-1	8		0.06-0.25
Pichia kudriavzevii	Candida krusei	113	32/64	8-128	18	16/32	8-32		70	0.25/1	0.03-2	18	0.12/0.25	0.03-0.25		113	0.25/0.5	0.06-4	18	0.12/0.25	0.06-0.5		113	0.25/0.5	0.014-1	18	0.12/0.25	0.03-0.25
Pichia mandshurica		1		64	5		4-128		0			5		0.03-0.25		1		0.12	5		0.03-0.5		1		0.25	5		0.06-0.25
Pichia norvegensis		12	32/64	8-64	4		4-32		1		0.03	4		0.03-0.06		12	0.25/0.5	0.06-0.5	4		0.06-0.25		12	0.012/0.25	0.03-0.25	4		0.06-0.12
Rhodosporidium kratochvilovae		1		64	3		128		1		4	3		1-16		1		0.5	3		0.5-2		1		2	3		1-2
Rhodotorula mucilaginosa		11	128/128	32-128	29	128/128	4-128		5		1-2	29	2/16	0.5-16		11	4/8	2-8	29	4/16	1-16		11	1/2	0.5-2	29	2/16	0.5-16
Saccharomyces cerevisiae		17	4/16	0.25-32	30	8/16	1-32		12	0.5/2	0.03-2	30	0.5/1	0.014-1		17	0.12/0.25	0.014-0.25	30	0.12/0.25	0.014-2		17	1/1	0.03-2	30	0.5/1	0.06-1
Sporopachydermia cereana		1		2	1		1		0			1		0.25		1		0.014	1		0.014		1		0.25	1		0.5
Torulaspora delbrueckii	Candida colliculosa	1		4	16	4/8	0.12-8		0			16	0.12/0.25	0.014-0.5		1		0.06	16	0.06/0.12	0.014-0.25		1		0.5	16	0.25/0.5	0.014-0.5
Trichomonascus ciferrii	Candida ciferii	1		128	1		64		1		0.25	1		1		1		0.25	1		1		1		0.25	1		1
Trichosporon asahii		11	8/32	2-32	5		0.5-32		4		0.25-1	5		0.06-1		11	0.12/0.25	0.03-0.5	5		0.014-0.5		11	0.25/0.5	0.12-1	5		0.06-1
Trichosporon dermatis		2		16-128	1		2		0			1		0.25		2		0.03-0.06	1		0.25		2		0.06-0.12	1		0.06
Trichosporon inkin		6		0.25-16	1		2		3		0.014-0.25	1		0.06		6		0.014-0.25	1		0.03		6		0.06-0.5	1		0.12
Trichosporon loubieri		1		2	1		8		1		0.014	1		0.25		1		0.03	1		0.25		1		0.06	1		0.12
Trichosporon montevideense		1		1	2		0.12-4		0			2		0.014-0.25		1		0.06	2		0.014-0.06		1		0.03	2		0.014-0.25
Wickerhamomyces anomalus	Candida pelliculosa	13	4/4	2-8	15	2/8	0.25-8		6		0.03-0.25	15	0.12/0.25	0.014-0.5		13	0.12/0.25	0.03-0.5	15	0.12/0.25	0.014-0.25		13	0.25/0.5	0.06-1	15	0.25/1	0.014-1
Yarrowia lipolytica	Candida lipolytica	7		1-16	8		2-128		6		0.25-1	8		0.014-1		7		0.014-0.25	8		0.06-0.5		7		0.03-1	8		0.12-2
*itraconazole testing was stopped in routine practice in 2008
