# Supplementary material for: Antifungal Susceptibility Profiles of 1698 Yeast Reference Strains Revealing Potential Emerging Human Pathogens
Source: PLoS One. 2012 Mar 1;7(3):e32278. doi: 10.1371/journal.pone.0032278 (PMC3291558; doi:10.1371/journal.pone.0032278)
Supplement: Table S4 — Comparison of the distribution of MICs between clinical isolates and reference strains from the 53 shared species for Amphotericine B, Flucytosine, Terbinafine and Caspofungine. (XLS) [file pone.0032278.s004.xls]

## Sheet: TableS4
Table S4: Comparison of the distribution of MICs between clinical isolates and reference strains from the 53 shared species for Amphotericine B, Flucytosine, Terbinafine and Caspofungine
		Amphotericin B							Flucytosine							Terbinafin*							Caspofungin**
		No clinical isolates	MIC50/ MIC90	Range	No CBS strains	MIC50/ MIC90	Range		No clinical isolates	MIC50/ MIC90	Range	No CBS strains	MIC50/ MIC90	Range		No clinical isolates	MIC50/ MIC90	Range	No CBS strains	MIC50/ MIC90	Range		No clinical isolates	MIC50/ MIC90	Range	No CBS strains	MIC50/ MIC90	Range
Species	Name commonly used in clinical practice	n=4240			n=315				n=4240			n=313				n=2577			n=313				n=3453			n=315
Blastobotrys adeninivorans		1		0.25	1		0.12		1		1	1		0.25		0			1		1		1		0.25	1		0.06
Candida aaseri		2		0.014-0.06	2		0.014-0.03		2		0.12	2		0.12		2		0.12-1	2		0.014-0.12		0			2		0.12-0.25
Candida africana		3		0.03-0.03	1		0.03		3		0.25-0.5	1		0.12		3		1	1		0.5		3		0.03-0.06	1		0.03
Candida albicans		1738	0.06/0.12	0.014-2	26	0.06/0.06	0.014-0.12		1738	0.12/0.5	0.12-128	26	0.12/0.25	0.12-128		1056	2/4	0.03-16	26	2/4	0.25-16		1373	0.03/0.06	0.014-8	26	0.03/0.06	0.03-0.12
Candida blankii		1		0.12	1		0.12		1		128	1		0.12		0			1		1		1		0.25	1		0.06
Candida diddensiae		1		0.03	4		0.03-0.06		1		0.12	4		0.12		1		0.06	4		0.25-0.5		0			4		0.06-1
Candida dubliniensis		44	0.03/0.06	0.014-0.5	1		0.03		44	0.12/0.12	0.12-0.25	1		0.12		30	0.5/2	0.25-2	1		0.25		34	0.03/0.12	0.014-0.5	1		0.06
Candida glabrata		614	0.12/0.25	0.03-1	1		0.06		607	0.12/0.12	0.12-128	1		0.12		361	4/16	0.03-16	1		16		520	0.06/0.12	0.014-8	1		0.06
Candida haemulonii		30	0.5/2	0.12-4	1		0.5		30	0.12/0.25	0.12-0.5	1		0.12		20	2/8	1-16	1		0.5		30	0.03/0.06	0.014-0.5	1		0.03
Candida inconspicua		13	0.25/0.5	0.06-0.5	2		0.03-0.06		13	2/4	1-4	2		2		5		0.25-2	2		0.25-0.5		12	0.06/0.12	0.03-0.5	2		0.06-0.12
Candida intermedia		2		0.03-0.06	2		0.014-0.12		2		0.12-64	2		0.12-68		1		4	2		1-2		2		0.03	2		0.06
Candida metapsilosis		10	0.06/0.5	0.03-0.5	1		0.06		10	0.12/0.12	0.12	1		0.12		4		0.03-0.06	1		0.12		10	0.12/0.5	0.06-0.5	1		0.12
Candida nivariensis		3		0.12-0.12	1		0.12		3		0.5-1	1		1		1		1	1		16		3		0.03-0.12	1		0.06
Candida orthopsilosis		16	0.06/0.5	0.03-0.5	1		0.06		16	0.12/0.25	0.12-0.5	1		0.12		12	0.12/0.5	0.03-1	1		0.25		14	0.12/0.25	0.03-0.25	1		0.25
Candida palmioleophila		8		0.12-0.12	1		0.06		8		0.12-1	1		0.25		5		0.25-2	1		2		5		0.03	1		0.03
Candida parapsilosis		364	0.06/0.12	0.014-0.5	10	0.06/0.25	0.014-0.25		364	0.12/0.25	0.12-8	10	0.12/0.5	0.12-0.5		229	0.06/0.25	0.014-2	10	0.12/2	0.03-2		306	0.5/1	0.03-2	10	0.25/1	0.06-1
Candida pararugosa		3		0.12-0.25	1		0.06		3		0.12-8	1		32		0			1		0.5		3		0.12-0.5	1		0.12
Candida pseudohaemulonii		1		1	1		1		1		0.12	1		0.12		1		4	1		16		1		0.03	1		0.06
Candida rugosa		5		0.12-0.5	2		0.06-0.12		5		0.12-2	2		0.12-0.5		3		2-16	2		0.25-2		5		0.06-8	2		0.03-0.06
Candida stellimalicola		1		0.25	1		0.12		1		0.12	1		0.12		0			1		0.06		1		0.25	1		0.06
Candida tropicalis		313	0.06/0.12	0.014-2	12	0.06/0.06	0.014-0.12		313	0.12/64	0.12-128	12	0.12/0.12	0.12		186	4/16	0.014-16	12	4/8	0.25-16		244	0.03/0.12	0.014-8	12	0.03/0.06	0.03-0.12
Clavispora lusitaniae	Candida lusitaniae	45	0.12/0.25	0.03-1	4		0.03-0.25		45	0.12/1	0.12-64	4		0.12		18	0.5/1	0.25-1	4		0.12-0.5		41	0.06/0.12	0.03-4	4		0.014-0.06
Cryptococcus diffluens		1		0.12	3		0.12-0.25		1		128	2		128		0			2		0.25-16		1		8	3		4-8
Cryptococcus laurentii		1		0.06	1		0.014		1		128	1		0.12		1		2	1		4		1		8	1		0.12
Debaryomyces hansenii	Candida famata	4		0.12-1	22	0.5/2	0.12-8		4		0.12-0.25	22	0.25/0.25	0.12-0.5		3		0.06-1	22	0.5/2	0.25-8		4		0.014-0.03	22	0.03/0.06	0.014-0.12
Filobasidiella neoformans var. neoformans	Cryptococcus neoformans	631	0.12/0.5	0.014-1	4		0.03-0.12		632	4/16	0.12-128	4		0.25-16		394	1/2	0.03-16	4		0.06-0.25		505	8/8	0.12-8	4		8-16
Filobasidiella neoformans var. bacillispora	Cryptococcus gattii	16	0.12/0.25	0.06-0.5	6		0.014-0.12		16	2/8	0.5-16	6		0.12-8		11	1/1	0.5-1	6		0.5-2		12	8/8	8	6		0.06-16
Hyphopichia burtonii	Pichia burtonii	1		0.06	6		0.03-0.12		1		0.12	6		0.12		0			6		0.25-1		1		0.03	6		0.03-0.06
Kazachstania bovina		1		0.03	2		0.03-0.06		1		0.12	2		0.12		0			2		0.5-1		1		0.12	2		0.03
Kluyveromyces lactis		1		0.03	6		0.014-0.12		1		0.12	5		0.12		1		0.06	5		0.5-8		1		0.03	6		0.03-0.06
Kluyveromyces marxianus	Candida kefyr	65	0.12/0.25	0.03-0.5	20	0.06/0.25	0.014-0.25		65	0.5/8	0.12-128	20	0.12/2	0.12-8		41	2/4	1-16	20	2/4	0.5-4		56	0.03/0.25	0.014-0.5	20	0.03/0.03	0.014-0.06
Kodamaea ohmeri	Pichia ohmeri	9		0.03-0.12	3		0.014-0.12		9		0.12-0.5	3		0.12-1		7		2-8	3		0.5-2		8		0.03-4	3		0.03-0.25
Lachancea fermentati		1		0.06	5		0.014-0.12		1		0.12	5		0.12		0			5		2-4		1		0.25	5		0.12-0.25
Lindnera fabianii	Pichia fabianii	4		0.06-0.12	2		0.12		4		0.12	2		0.12		2		2	2		2-4		4		0.03-0.06	2		0.06
Lindnera jadinii	Candida utilis	13	0.06/0.12	0.014-0.12	5		0.014-0.06		13	0.12/0.12	0.12-2	5		0.12		10	0.06/1	0.03-2	5		0.03-8		9		0.014-0.12	5		0.014-0.25
Lodderomyces elongisporus		1		0.06	1		0.06		1		0.25	1		0.12		0			1		0.25		1		0.03	1		0.014
Meyerozyma caribbica	Candida fermentati	22	0.12/0.12	0.06-0.25	4		0.06-0.25		22	0.12/0.12	0.12-128	4		0.12-0.25		18	4/8	0.5-16	4		1-16		22	0.12/0.25	0.03-0.5	4		0.03-1
Meyerozyma guilliermondii	Candida guilliermondii	51	0.03/0.12	0.014-0.25	8		0.014-0.06		51	0.12/0.12	0.12-0.25	8		0.12		44	2/4	0.12-16	8		0.12-1		47	0.06/0.25	0.03-2	8		0.03-0.5
Pichia kudriavzevii	Candida krusei	113	0.25/0.25	0.03-0.5	18	0.25/0.25	0.06-0.25		113	2/4	0.5-8	18	2/4	1-8		69	8/16	1-16	18	4/16	2-16		88	0.12/0.25	0.06-4	18	0.25/0.25	0.12-0.5
Pichia mandshurica		1		0.25	5		0.12-0.25		1		4	5		0.12-4		0			5		0.03-4		1		0.06	5		0.03-0.06
Pichia norvegensis		12	0.12/0.12	0.03-0.12	4		0.03-0.12		12	4/8	4-8	4		0.12-4		1		0.5	4		0.12-0.25		12	0.06/0.06	0.03-0.06	4		0.03-0.06
Rhodosporidium kratochvilovae		1		0.5	3		0.25-0.5		1		2	3		0.12-16		1		16	3		2-16		1		8	3		4
Rhodotorula mucilaginosa		11	0.5/0.5	0.12-0.5	29	0.12/0.5	0.06-1		11	0.5/0.5	0.12-2	29	0.12/0.25	0.12-8		5		8-16	29	16/16	0.5-16		9		8	29	8/8	1-8
Saccharomyces cerevisiae		17	0.06/0.12	0.03-0.25	30	0.06/0.25	0.014-0.25		17	0.12/0.12	0.12-0.25	30	0.12/0.12	0.12-0.25		11	2/16	0.03-16	30	8/16	1-16		14	0.12/1	0.03-1	30	0.12/0.25	0.03-0.5
Sporopachydermia cereana		1		0.25	1		0.12		1		0.12	1		0.12		0			1		0.12		1		1	1		2
Torulaspora delbrueckii	Candida colliculosa	1		0.25	16	0.12/0.12	0.014-0.12		1		0.12	16	0.12/0.5	0.12-1		0			16	2/4	0.12-4		1		0.014	16	0.03/0.06	0.014-0.06
Trichomonascus ciferrii	Candida ciferii	1		0.5	1		0.5		1		0.5	1		0.5		1		0.5	1		1		1		0.014	1		0.06
Trichosporon asahii		11	2/4.1	1-4.1	5		0.25-16		11	64/128	4-128	5		2-68		4		1-4	5		0.12-4		9		4-8	5		4-8
Trichosporon dermatis		2		0.25-0.5	1		0.06		2		128	1		32		0			1		0.5		2		4-8	1		4
Trichosporon inkin		6		0.25-2	1		0.12		6		16-128	1		0.12		3		1-4	1		2		6		4-8	1		0.03
Trichosporon loubieri		1		1	1		0.25		1		8	1		2		1		8	1		2		1		4	1		8
Trichosporon montevideense		1		0.25	2		0.12		1		128	2		4-68		0			2		0.25-1		1		8	2		4-16
Wickerhamomyces anomalus	Candida pelliculosa	13	0.06/0.06	0.03-0.12	15	0.014/0.06	0.014-0.12		13	0.12/32	0.12-32	15	0.12/32	0.12-64		6		0.5-2	15	1/2	0.25-4		12	0.06/0.06	0.03-0.25	15	0.06/0.06	0.03-0.12
Yarrowia lipolytica	Candida lipolytica	6		0.25-1	8		0.12-1		7		0.25-64	8		4-128		5		0.06-8	8		1-16		4		0.06-0.5	8		0.25-4
*terbinafin testing was stopped in routine practice in 2008
**test medium for caspofungin was switched from RPMI to AM3 in 2005. Only results in AM3 are presented
